# Supplementary material for: Diurnal control of H3K27me1 deposition shapes expression of a subset of cell cycle and DNA damage response genes
Source: Plant J. 2024 Nov 1;120(6):2325–36. doi: 10.1111/tpj.17114 (PMC11658180; doi:10.1111/tpj.17114)
Supplement: Supplementary file 2 — Table S1. Up‐ and downregulated genes in the atxr5/6 mutant, compared to wild type, at ZT4 and ZT16, as described in Figure 2. [file TPJ-120-2325-s004.xlsx]

## Sheet: missregulated_atxr_ZT4
	baseMean	log2(FC)	lfcSE	stat	pvalue	padj
AT5G60250	936.742	3.82737	0.115095	33.2541	1.78e-242	4.51e-238
AT5G24280	729.389	2.78708	0.119023	23.4163	2.92e-121	3.69e-117
AT2G18193	608.811	2.94276	0.127045	23.1632	1.07e-118	9.02e-115
AT5G48720	1104.97	2.14392	0.100097	21.4184	9.01e-102	5.7e-98
AT4G02390	1428.81	2.24365	0.121625	18.4473	5.49e-76	1.98e-72
AT3G58270	325.841	2.07793	0.128368	16.1873	6.2e-59	1.96e-55
AT4G22960	263.393	2.09685	0.130525	16.0648	4.5e-58	1.27e-54
AT5G35480	665.493	1.91572	0.122542	15.6332	4.33e-55	1.1e-51
AT3G07800	909.584	1.59197	0.107391	14.8242	1.02e-49	2.16e-46
AT3G27630	240.888	1.9	0.130456	14.5643	4.73e-48	9.22e-45
AT3G27060	6941.41	1.5315	0.108251	14.1477	1.93e-45	3.49e-42
AT4G21070	881.243	1.50487	0.112915	13.3274	1.6e-40	2.71e-37
AT3G45730	349.634	1.39277	0.129871	10.7243	7.83e-27	9.91e-24
AT4G34510	160.736	1.24082	0.130507	9.50771	1.95e-21	2.14e-18
AT5G48020	1691.17	0.744842	0.0868541	8.57579	9.84e-18	9.96e-15
AT5G23910	710.991	1.01371	0.121173	8.36578	5.97e-17	5.81e-14
AT5G03780	242.588	1.066	0.130526	8.16697	3.16e-16	2.76e-13
AT1G08260	2403.33	0.74994	0.0928824	8.07408	6.8e-16	5.73e-13
AT5G20850	231.055	1.04683	0.130259	8.03651	9.24e-16	7.55e-13
AT1G20750	59.4039	0.891611	0.111892	7.96849	1.61e-15	1.19e-12
AT5G14490	50.7671	0.823012	0.109496	7.51633	5.63e-14	3.75e-11
AT1G56510	2420.5	0.675297	0.0904586	7.46527	8.31e-14	5.39e-11
AT5G40840	289.54	0.922429	0.12479	7.39184	1.45e-13	9.16e-11
AT2G11778	50.3689	0.796497	0.108742	7.32466	2.4e-13	1.44e-10
AT4G19130	199.452	0.941231	0.130526	7.21108	5.55e-13	3.27e-10
AT2G45460	455.025	0.89404	0.124915	7.15717	8.24e-13	4.63e-10
AT5G66130	317.154	0.880225	0.125431	7.01762	2.26e-12	1.24e-09
AT1G59930	75.0408	0.814578	0.119148	6.83669	8.1e-12	4.02e-09
AT1G05490	84.9467	0.819424	0.122792	6.67325	2.5e-11	1.22e-08
AT1G31280	480.883	0.783105	0.119562	6.54977	5.76e-11	2.6e-08
AT4G39500	44.4743	0.664449	0.103529	6.41802	1.38e-10	6.02e-08
AT3G13080	1297.28	0.607222	0.0961652	6.31437	2.71e-10	1.14e-07
AT5G10340	504.634	0.719131	0.115429	6.23005	4.66e-10	1.87e-07
AT2G38220	41.3905	0.621909	0.10036	6.19678	5.76e-10	2.28e-07
AT2G30362	133.395	0.791971	0.130249	6.08043	1.2e-09	4.53e-07
AT5G11410	81.7066	0.765464	0.126154	6.06771	1.3e-09	4.76e-07
AT2G30360	131.815	0.784833	0.130056	6.03456	1.59e-09	5.76e-07
AT4G37490	246.834	0.777336	0.13048	5.95751	2.56e-09	9.13e-07
AT2G31320	628.335	0.637475	0.108101	5.89704	3.7e-09	1.28e-06
AT5G61460	428.767	0.688674	0.118456	5.81373	6.11e-09	2.01e-06
AT1G76180	18562.8	0.584756	0.100661	5.80916	6.28e-09	2.04e-06
AT3G14210	11956.8	-0.658454	0.114501	-5.75062	8.89e-09	2.85e-06
AT3G19150	165.778	0.74369	0.13033	5.7062	1.16e-08	3.56e-06
AT1G34460	121.198	0.73539	0.12892	5.70424	1.17e-08	3.56e-06
AT4G05475	57.8728	0.571681	0.101125	5.65321	1.57e-08	4.74e-06
AT5G55490	126.052	0.734366	0.130042	5.64713	1.63e-08	4.83e-06
AT2G19910	119.996	0.711179	0.128387	5.53934	3.04e-08	8.44e-06
AT5G10760	120.113	0.613496	0.1128	5.43882	5.36e-08	1.44e-05
AT4G04223	52.7963	0.530733	0.100802	5.26509	1.4e-07	3.69e-05
AT5G35490	191.95	0.663903	0.126294	5.25681	1.47e-07	3.82e-05
AT1G13330	132.419	0.681539	0.129707	5.25443	1.48e-07	3.83e-05
AT2G30250	506.86	0.678248	0.130277	5.20619	1.93e-07	4.83e-05
AT3G44970	1434.01	0.563315	0.108535	5.19019	2.1e-07	5.16e-05
AT1G27940	332.422	0.63095	0.129034	4.8898	1.01e-06	0.00023433
AT3G52070	29.1491	-0.427331	0.0883085	-4.83907	1.3e-06	0.000294714
AT5G53230	26.8883	0.428524	0.0894082	4.79289	1.64e-06	0.000368127
AT1G09815	415.029	0.567815	0.121251	4.68298	2.83e-06	0.000611481
AT2G07715	2074.46	-0.447316	0.0975605	-4.58501	4.54e-06	0.00094231
AT3G42860	121.757	0.594148	0.129939	4.57252	4.82e-06	0.000986584
AT4G37980	5770.77	-0.392468	0.086713	-4.52605	6.01e-06	0.00120686
AT4G38780	161.687	0.577637	0.128395	4.49892	6.83e-06	0.00136085
AT1G03410	254.311	-0.577933	0.130441	-4.43059	9.4e-06	0.00181523
AT5G45840	280.998	0.571452	0.130362	4.38357	1.17e-05	0.00222128
AT5G28810	20.7005	0.357826	0.08207	4.36001	1.3e-05	0.00242129
AT2G18280	1915.94	-0.369776	0.0848134	-4.35988	1.3e-05	0.00242129
AT5G66140	1010.46	0.455997	0.104896	4.34715	1.38e-05	0.00252768
AT1G51130	249.319	0.556337	0.129572	4.29365	1.76e-05	0.00317677
AT3G30720	53.4828	0.482798	0.112556	4.2894	1.79e-05	0.00319584
AT2G32530	742.335	-0.51195	0.119359	-4.28917	1.79e-05	0.00319584
AT2G18600	89.6256	0.518574	0.121207	4.27842	1.88e-05	0.00333065
AT3G44050	372.755	0.534098	0.125322	4.2618	2.03e-05	0.0035634
AT1G17460	294.53	0.540403	0.127554	4.23666	2.27e-05	0.00395914
AT1G21250	107.026	0.518337	0.123194	4.20748	2.58e-05	0.00435633
AT4G21326	158.129	0.535057	0.127408	4.19955	2.67e-05	0.00444561
AT1G23000	190.583	0.547952	0.130514	4.1984	2.69e-05	0.00444561
AT3G22880	360.488	0.53449	0.127795	4.18242	2.88e-05	0.00470858
AT2G21640	63.7985	0.478676	0.116706	4.10156	4.1e-05	0.0066142
AT3G57260	21.0615	0.3218	0.0786285	4.09266	4.26e-05	0.00679501
AT1G66430	1243.91	0.45077	0.110149	4.09238	4.27e-05	0.00679501
AT1G53490	63.312	0.490994	0.120253	4.08302	4.45e-05	0.00703047
AT1G48315	79.5034	-0.511422	0.125562	-4.07305	4.64e-05	0.00729277
AT3G52115	111.955	0.511981	0.126836	4.03656	5.42e-05	0.00847238
AT1G36675	30.7724	0.389351	0.0974198	3.99663	6.43e-05	0.00985326
AT2G17690	22.8553	0.321141	0.0806255	3.98311	6.8e-05	0.0103683
AT3G29633	19.8879	0.327243	0.0829174	3.94661	7.93e-05	0.0119387
AT4G02110	393.609	0.493052	0.126094	3.91019	9.22e-05	0.0136973
AT3G58900	271.46	0.492757	0.126278	3.90218	9.53e-05	0.0140248
AT3G55710	167.415	-0.505481	0.130459	-3.87462	0.000106791	0.0154413
AT5G10140	119.816	0.478145	0.123844	3.86087	0.000112984	0.0161523
AT4G14090	237.771	0.501757	0.130261	3.85193	0.000117191	0.0166595
AT2G34920	299.415	0.490956	0.128205	3.82945	0.00012843	0.017856
AT5G25840	564.425	-0.440559	0.116272	-3.78904	0.000151233	0.0205742
AT1G70250	423.589	0.449085	0.118627	3.78569	0.000153285	0.0207418
AT5G05180	402.382	0.467356	0.123739	3.77695	0.00015876	0.0211435
AT2G46610	290.677	0.492284	0.130413	3.77481	0.000160127	0.0212138
AT5G48490	1503.98	-0.374639	0.0994883	-3.76566	0.000166111	0.0217786
AT5G62410	919.843	0.406828	0.109744	3.70705	0.000209684	0.0269332
AT3G01600	47.5795	0.311804	0.0843508	3.69652	0.000218579	0.027934
AT1G36180	319.745	0.457923	0.124001	3.69291	0.0002217	0.0281904
AT3G19210	165.779	0.476744	0.130273	3.65958	0.000252626	0.0316458
AT5G49480	4992.53	0.471764	0.129824	3.63388	0.000279186	0.0343059
AT5G24340	574.639	0.410129	0.113268	3.62086	0.000293624	0.0355782
AT1G59660	69.5456	0.424896	0.117975	3.60156	0.000316311	0.0381139
AT1G30170	16.1243	0.25464	0.0713666	3.56806	0.000359638	0.0423268
AT2G41100	361.452	0.464445	0.130357	3.56288	0.000366808	0.0429709
AT2G24970	150.205	0.454638	0.12782	3.55685	0.000375328	0.0435656
AT2G27970	364.074	0.4572	0.129667	3.52596	0.000421944	0.0487528

## Sheet: missregulated_atxr_ZT16
	baseMean	log2(FC)	lfcSE	stat	pvalue	padj
AT2G18193	1947.33	5.34938	0.13167	40.627	0	0
AT4G02390	2430.53	4.40045	0.121633	36.1781	1.35e-286	1.64e-282
AT1G12310	895.539	5.60662	0.165449	33.8874	1.02e-251	8.29e-248
AT5G24280	1847.37	4.26691	0.13661	31.2343	3.65e-214	2.22e-210
AT5G48720	2514.61	3.37952	0.110719	30.5233	1.28e-204	6.22e-201
AT3G27630	624.728	4.57506	0.162633	28.1312	4.08e-174	1.65e-170
AT4G21070	1654.26	3.06958	0.121577	25.248	1.19e-140	4.13e-137
AT3G07800	1498.09	2.82031	0.118088	23.8831	4.59e-126	1.24e-122
AT3G27060	9766.43	2.89888	0.123253	23.5197	2.57e-122	6.24e-119
AT5G60250	1171.07	3.40453	0.14686	23.1822	6.89e-119	1.52e-115
AT3G58270	391.779	2.98863	0.162594	18.381	1.86e-75	3.24e-72
AT1G12320	995.27	-2.99489	0.166864	-17.9481	4.97e-72	7.55e-69
AT5G20850	495.734	2.59264	0.150663	17.2083	2.3e-66	3.11e-63
AT5G23910	1071.31	2.30329	0.137527	16.748	5.86e-63	7.12e-60
AT3G45730	1523.41	2.3673	0.163153	14.5097	1.05e-47	1.11e-44
AT1G20750	134.611	2.56442	0.188946	13.5722	5.85e-42	5.93e-39
AT5G49480	2258.53	1.50359	0.113704	13.2237	6.4e-40	5.77e-37
AT4G37490	436.199	1.93798	0.148826	13.0218	9.2e-39	7.71e-36
AT5G48020	1879.9	1.2375	0.102846	12.0326	2.39e-33	1.94e-30
AT5G03780	372.627	1.8895	0.162639	11.6178	3.35e-31	2.63e-28
AT2G11778	91.3953	2.14855	0.188219	11.4152	3.51e-30	2.67e-27
AT5G40840	580.088	1.70494	0.156394	10.9015	1.13e-27	8.11e-25
AT5G10760	148.658	2.03771	0.188883	10.7882	3.91e-27	2.57e-24
AT5G66130	344.483	1.7441	0.166672	10.4643	1.26e-25	7.86e-23
AT1G76180	12621.8	1.08923	0.105521	10.3224	5.58e-25	3.39e-22
AT5G35480	522.515	1.82026	0.179426	10.1449	3.49e-24	2.02e-21
AT4G31540	82.1701	1.88073	0.186295	10.0955	5.79e-24	3.27e-21
AT5G55490	224.101	1.78736	0.180196	9.91896	3.44e-23	1.82e-20
AT2G45460	613.685	1.38779	0.140856	9.85259	6.68e-23	3.46e-20
AT4G19130	262.174	1.73915	0.177292	9.80956	1.02e-22	5.19e-20
AT1G08260	2587.27	1.1121	0.120058	9.26304	1.99e-20	8.95e-18
AT3G13080	1893.05	1.11245	0.125742	8.84705	8.99e-19	3.77e-16
AT2G30250	1266.77	1.29465	0.151853	8.5257	1.52e-17	5.96e-15
AT2G41410	1795.14	0.97615	0.114937	8.49292	2.02e-17	7.78e-15
AT1G21250	459.519	1.43106	0.169097	8.46293	2.61e-17	9.91e-15
AT3G01600	158.586	1.58256	0.188855	8.37974	5.3e-17	1.99e-14
AT3G57260	51.7564	1.50271	0.181412	8.28338	1.2e-16	4.35e-14
AT2G17040	120.821	1.5352	0.188786	8.13194	4.22e-16	1.51e-13
AT1G31280	640.446	1.19806	0.14828	8.07975	6.49e-16	2.26e-13
AT1G35710	367.51	1.32936	0.168008	7.91248	2.52e-15	8.41e-13
AT5G63160	4498.9	-1.09682	0.142338	-7.70569	1.3e-14	4.22e-12
AT3G19150	190.562	1.38449	0.181941	7.60957	2.75e-14	8.58e-12
AT1G13330	152.007	1.38782	0.182704	7.59604	3.05e-14	9.28e-12
AT5G66140	1624.46	0.956681	0.126466	7.56474	3.89e-14	1.17e-11
AT3G42860	163.453	1.32227	0.180471	7.32677	2.36e-13	6.75e-11
AT2G21640	153.157	1.34303	0.184307	7.28694	3.17e-13	8.97e-11
AT1G09815	512.151	1.20408	0.16529	7.28465	3.23e-13	9.02e-11
AT1G56510	2952.82	0.968941	0.133231	7.27262	3.53e-13	9.75e-11
AT1G52400	4291.63	0.889025	0.122274	7.27077	3.57e-13	9.77e-11
AT1G34460	166.237	1.28989	0.182081	7.08416	1.4e-12	3.74e-10
AT2G31320	783.189	1.02583	0.145323	7.05899	1.68e-12	4.39e-10
AT4G34510	165.805	1.30389	0.18543	7.03173	2.04e-12	5.22e-10
AT5G09790	126.459	-1.26701	0.184677	-6.86067	6.85e-12	1.68e-09
AT4G02110	358.627	1.14513	0.170025	6.73506	1.64e-11	3.95e-09
AT4G11890	86.4123	1.22588	0.184352	6.64966	2.94e-11	7.01e-09
AT5G14490	56.0506	1.11964	0.173766	6.44338	1.17e-10	2.58e-08
AT1G59660	116.362	1.19015	0.185309	6.42254	1.34e-10	2.94e-08
AT1G17460	379.587	1.09775	0.172963	6.34672	2.2e-10	4.69e-08
AT3G51920	1045.73	0.795193	0.126596	6.28134	3.36e-10	7.1e-08
AT5G51580	152.196	1.14754	0.186926	6.13903	8.3e-10	1.7e-07
AT4G23600	656.254	1.04137	0.171024	6.08904	1.14e-09	2.27e-07
AT2G30362	455.36	1.13319	0.188059	6.02573	1.68e-09	3.3e-07
AT4G04223	65.9396	1.04255	0.175745	5.93219	2.99e-09	5.77e-07
AT1G05490	144.032	1.08512	0.183726	5.90617	3.5e-09	6.66e-07
AT2G18600	147.656	1.07954	0.183067	5.89698	3.7e-09	6.98e-07
AT3G30720	133.313	1.06531	0.181421	5.87204	4.3e-09	8.06e-07
AT3G29633	50.2202	1.01508	0.173937	5.83591	5.35e-09	9.86e-07
AT1G51130	353.232	0.940437	0.161329	5.82932	5.57e-09	1.01e-06
AT4G21326	225.002	1.00012	0.173751	5.75603	8.61e-09	1.55e-06
AT1G53490	78.0838	1.0705	0.188093	5.6913	1.26e-08	2.26e-06
AT1G08830	3415.34	0.749485	0.131832	5.68515	1.31e-08	2.32e-06
AT2G24600	193.468	1.03371	0.183185	5.64298	1.67e-08	2.93e-06
AT3G52115	130.304	1.04408	0.185609	5.62514	1.85e-08	3.2e-06
AT4G39675	101.197	-1.03022	0.188004	-5.47978	4.26e-08	6.98e-06
AT1G30170	27.6053	0.886632	0.161844	5.47833	4.29e-08	6.98e-06
AT1G70250	240.683	0.902178	0.164691	5.47802	4.3e-08	6.98e-06
AT1G43910	119.855	1.00934	0.184735	5.46372	4.66e-08	7.51e-06
AT2G34920	302.198	0.937649	0.171875	5.45543	4.89e-08	7.82e-06
AT1G59930	50.7177	0.941277	0.17272	5.44973	5.04e-08	8.02e-06
AT5G35490	106.57	0.980078	0.187723	5.22088	1.78e-07	2.61e-05
AT4G36850	1772.5	-0.791827	0.153468	-5.15955	2.48e-07	3.56e-05
AT2G46610	379.148	0.747989	0.148146	5.04899	4.44e-07	6.25e-05
AT4G39500	28.5147	0.776731	0.155659	4.98994	6.04e-07	8.3e-05
AT2G13790	386.667	0.715871	0.14684	4.87516	1.09e-06	0.000144531
AT3G44050	345.355	0.732838	0.150386	4.87305	1.1e-06	0.000145294
AT2G41090	3059.1	0.666043	0.13773	4.83587	1.33e-06	0.000172462
AT1G66040	49.0829	0.884413	0.185579	4.76569	1.88e-06	0.000239729
AT2G38220	22.5063	0.72594	0.152731	4.75308	2e-06	0.000253855
AT2G14560	98.8668	0.871843	0.183653	4.74724	2.06e-06	0.000259929
AT2G31880	1945.3	0.509311	0.107432	4.74076	2.13e-06	0.00026564
AT2G19910	133.518	0.889013	0.188557	4.71482	2.42e-06	0.000297247
AT5G61460	537.812	0.666089	0.142753	4.66602	3.07e-06	0.000369933
AT4G23220	78.5109	0.861265	0.185768	4.63625	3.55e-06	0.000413762
AT3G55005	644.232	0.596093	0.128831	4.62695	3.71e-06	0.000429395
AT4G11521	157.611	0.8564	0.185119	4.62621	3.72e-06	0.000429395
AT2G41100	2840.61	0.756477	0.165247	4.57785	4.7e-06	0.000526666
AT3G45430	73.5575	-0.860393	0.188952	-4.5535	5.28e-06	0.000580791
AT3G28930	400.611	0.777195	0.170807	4.55014	5.36e-06	0.000587498
AT1G36180	302.721	0.819162	0.181948	4.50216	6.73e-06	0.000719497
AT3G19210	176.358	0.825088	0.183286	4.50164	6.74e-06	0.000719497
AT5G52750	110.161	0.845512	0.188929	4.47528	7.63e-06	0.000807157
AT4G05475	20.7483	0.662857	0.148423	4.46598	7.97e-06	0.000835767
AT1G23000	319.474	0.804754	0.181607	4.43129	9.37e-06	0.000969701
AT5G28810	26.7672	0.644881	0.146852	4.39138	1.13e-05	0.00115618
AT1G76540	395.154	0.646493	0.147264	4.39003	1.13e-05	0.0011585
AT5G52760	20.9732	0.637902	0.146542	4.35304	1.34e-05	0.00136099
AT3G44310	8893.11	0.402351	0.092548	4.34748	1.38e-05	0.00138438
AT4G23130	64.0769	0.81373	0.187306	4.34438	1.4e-05	0.00139831
AT5G53160	6896.46	-0.55439	0.128926	-4.30005	1.71e-05	0.00169563
AT1G74440	155.405	0.766014	0.181944	4.21017	2.55e-05	0.00243452
AT2G32530	324.713	-0.649268	0.15428	-4.20838	2.57e-05	0.00243858
AT1G80840	93.3144	0.791604	0.188271	4.20459	2.62e-05	0.00246631
AT2G47890	341.487	-0.639667	0.153071	-4.17889	2.93e-05	0.00272006
AT5G51740	299.686	0.649226	0.156024	4.16107	3.17e-05	0.00290178
AT3G25760	93.3556	0.780682	0.187633	4.1607	3.17e-05	0.00290178
AT3G14210	16754.3	-0.497822	0.120152	-4.14327	3.42e-05	0.00311973
AT5G27030	1016.72	0.497063	0.120026	4.14128	3.45e-05	0.00313517
AT1G66430	1851.09	0.521113	0.126274	4.12685	3.68e-05	0.00330345
AT3G28940	5014.21	0.462302	0.112027	4.12671	3.68e-05	0.00330345
AT3G51260	1887.02	0.544607	0.132553	4.10858	3.98e-05	0.0035218
AT1G36675	21.6213	0.620578	0.151765	4.08908	4.33e-05	0.0038175
AT5G62410	698.908	0.526093	0.128995	4.07839	4.53e-05	0.00398283
AT3G63480	79.6272	0.763341	0.188763	4.04391	5.26e-05	0.00451889
AT5G24340	879.429	0.586698	0.145244	4.0394	5.36e-05	0.00455843
AT1G54280	23.602	0.588111	0.14674	4.00783	6.13e-05	0.0051055
AT1G58225	23.3629	0.584926	0.145996	4.00646	6.16e-05	0.00510817
AT2G43820	2186.82	-0.592099	0.148002	-4.00063	6.32e-05	0.0051923
AT3G50770	40.6021	0.688319	0.173142	3.97545	7.02e-05	0.00571544
AT2G39650	130.02	0.747921	0.188524	3.96725	7.27e-05	0.00587652
AT2G41560	12429.2	-0.417827	0.105826	-3.94824	7.87e-05	0.00627969
AT2G18280	5418.78	-0.444579	0.112648	-3.94664	7.93e-05	0.00630117
AT1G52040	181.005	0.704454	0.179298	3.92896	8.53e-05	0.00676062
AT2G17690	23.3374	0.545145	0.138797	3.92766	8.58e-05	0.00677534
AT5G54710	473.945	0.689185	0.175613	3.92446	8.69e-05	0.00684381
AT3G43790	153.152	0.712407	0.183047	3.89194	9.94e-05	0.00777913
AT1G77760	16273.1	-0.47157	0.121913	-3.86807	0.000109699	0.00852635
AT1G65500	72.6791	0.70313	0.182045	3.86239	0.000112283	0.00862636
AT1G75820	1630.05	-0.414991	0.107447	-3.86229	0.00011233	0.00862636
AT5G10140	179.991	0.710364	0.184134	3.85787	0.000114381	0.00875053
AT1G21270	1329.22	0.565473	0.146654	3.85584	0.000115333	0.00879565
AT4G25100	11856.9	-0.429704	0.111922	-3.83933	0.000123372	0.00935016
AT1G30160	36.3802	0.679319	0.177336	3.8307	0.00012778	0.00956505
AT5G59730	218.168	0.515184	0.135553	3.80061	0.00014434	0.0105768
AT4G23180	479.193	0.544275	0.144425	3.76857	0.000164188	0.0119152
AT5G53230	14.9903	0.512955	0.136135	3.768	0.000164563	0.0119152
AT4G38780	137.816	0.706638	0.188318	3.75236	0.000175178	0.0125715
AT5G65710	370.316	-0.602518	0.160646	-3.7506	0.000176414	0.0126229
AT3G60160	329.247	0.644928	0.172138	3.74659	0.000179258	0.0127514
AT4G15830	296.827	0.621091	0.16592	3.74333	0.000181598	0.0128802
AT2G27970	271.339	0.612649	0.163943	3.73695	0.000186265	0.0131728
AT1G71530	24.4409	-0.509604	0.136718	-3.7274	0.000193464	0.0135636
AT3G48360	26943.8	-0.440228	0.118144	-3.72619	0.000194393	0.0135896
AT4G34860	344.47	-0.607293	0.163126	-3.72286	0.000196983	0.0137312
AT2G34810	334.709	0.648691	0.175994	3.68586	0.00022793	0.015798
AT5G03240	11285.7	-0.370518	0.10102	-3.66775	0.000244697	0.016769
AT4G23810	128.021	0.679201	0.188072	3.6114	0.000304553	0.0201885
AT5G26170	86.3439	0.678219	0.187938	3.60873	0.000307697	0.0203415
AT1G12010	267.913	-0.651274	0.180778	-3.60262	0.000315027	0.0206576
AT3G16950	2768.66	-0.4061	0.11275	-3.60177	0.000316054	0.0206693
AT5G66120	1994.7	0.412139	0.114769	3.59102	0.000329385	0.0213119
AT5G54720	170.11	0.676955	0.188571	3.58991	0.00033079	0.021346
AT2G46180	607.081	0.476811	0.133226	3.57897	0.000344955	0.0220639
AT3G22880	272.259	0.597545	0.167656	3.56411	0.000365089	0.0230976
AT1G79820	244.824	0.607495	0.170463	3.5638	0.000365528	0.0230976
AT2G46900	2729.51	-0.400489	0.112422	-3.56236	0.000367532	0.0231641
AT1G70580	1202.77	-0.428875	0.120608	-3.55593	0.000376642	0.0236769
AT2G33830	7589.69	-0.458958	0.129476	-3.54474	0.000393	0.0245151
AT5G66210	789.798	0.449828	0.127041	3.54082	0.000398887	0.0248187
AT5G56100	437.837	-0.565094	0.160102	-3.52958	0.000416217	0.0256348
AT5G11410	31.6607	0.603041	0.170964	3.52731	0.000419811	0.0257908
AT3G48970	141.112	0.639073	0.181392	3.52316	0.000426427	0.0261313
AT3G04110	484.9	0.513105	0.145999	3.51445	0.000440671	0.0268656
AT3G48740	3863.27	-0.372148	0.10591	-3.51381	0.000441723	0.0268656
AT2G28780	252.601	-0.658384	0.187557	-3.51032	0.000447564	0.0270854
AT5G65360	1584.78	0.484976	0.138685	3.49696	0.000470586	0.0283559
AT3G07870	1236.94	-0.509659	0.145751	-3.49679	0.000470889	0.0283559
AT5G25840	623.927	-0.542734	0.156096	-3.47693	0.000507188	0.0303166
AT5G19550	1571.58	0.435562	0.125444	3.47218	0.000516256	0.030783
AT5G05180	489.899	0.529501	0.153013	3.4605	0.000539175	0.0319928
AT3G30841	266.053	0.612802	0.178181	3.43921	0.000583409	0.0338274
AT1G54740	1706.05	-0.556743	0.161894	-3.43894	0.000583998	0.0338274
AT4G03500	59.3056	-0.516728	0.150336	-3.43716	0.00058785	0.0339696
AT1G33700	298.875	-0.585286	0.170562	-3.43151	0.000600221	0.0345205
AT5G38210	218.329	-0.619519	0.180679	-3.42883	0.00060619	0.0346997
AT2G31870	233.861	0.572706	0.168301	3.40286	0.000666846	0.0380823
AT4G14770	448.226	0.507092	0.14992	3.38242	0.00071851	0.0405567
AT3G19030	4024.22	-0.338244	0.100197	-3.37579	0.000736048	0.0413547
AT5G39160	76.9386	-0.636215	0.188948	-3.36714	0.000759512	0.0424768
AT2G24970	130.086	0.629905	0.187436	3.36064	0.000777627	0.0433901
AT4G37330	1539.34	-0.379992	0.113178	-3.35747	0.000786592	0.0436849
AT4G03490	200.808	0.630635	0.187857	3.35699	0.000787964	0.0436849
AT5G01920	1172.67	-0.463269	0.138006	-3.35687	0.000788296	0.0436849
AT1G06570	830.499	-0.600467	0.179363	-3.34777	0.00081464	0.04494
AT3G43920	221.649	0.560546	0.167606	3.34442	0.000824535	0.045383
AT5G03545	93.0917	-0.624311	0.187081	-3.33712	0.000846511	0.0461747
AT5G22010	593.365	0.469642	0.141087	3.32874	0.000872396	0.0472687
AT4G31290	7178.25	-0.375684	0.112936	-3.32652	0.000879369	0.047449
AT1G27770	1875.32	0.457503	0.137535	3.32644	0.000879624	0.047449
AT3G59350	4182.7	-0.411406	0.123922	-3.31989	0.000900523	0.0484689
AT5G45840	132.384	0.615083	0.18588	3.30904	0.000936177	0.0498366
