# Supplementary material for: Diurnal control of H3K27me1 deposition shapes expression of a subset of cell cycle and DNA damage response genes
Source: Plant J. 2024 Nov 1;120(6):2325–36. doi: 10.1111/tpj.17114 (PMC11658180; doi:10.1111/tpj.17114)
Supplement: Supplementary file 3 — Table S2. Genes included in groups 1–6, as described in Figure 3. [file TPJ-120-2325-s001.xlsx]

## Sheet: Group 1
AT1G05490	locus:2201006	chr31	chromatin remodeling 31	Chr1	1618504	1623489	A. thaliana	chromatin remodeling 31;(source:Araport11)	Involved in gene silencing. Locus-specific regulator of 24nt-siRNA expression, works together with CLSY1-4 as the master regulators of essentially all Pol-IV-dependent 24nt-siRNAs.	chromatin remodeling 31	chr31, CLSY3
AT1G09815	locus:505006114	POLD4	polymerase delta 4	Chr1	3189301	3190242	A. thaliana	polymerase delta 4;(source:Araport11)	NULL	polymerase delta 4	POLD4
AT1G17460	locus:2018815	TRFL3	TRF-like 3	Chr1	5998765	6002732	A. thaliana	TRF-like 3;(source:Araport11)	Arabidopsis thaliana myb family transcription factor (At1g17460)	TRF-like 3	TRFL3
AT1G20750	locus:2030412	AT1G20750		Chr1	7203302	7209013	A. thaliana	RAD3-like DNA-binding helicase protein;(source:Araport11)	NULL	RAD3-like DNA-binding helicase protein
AT1G21250	locus:2014902	WAK1	cell wall-associated kinase	Chr1	7439171	7442113	A. thaliana	cell wall-associated kinase;(source:Araport11)	Encodes a cell wall-associated kinase that interacts with AtGRP3 and may function as a signaling receptor of extracellular matrix component such as oligogalacturonides. The mRNA is cell-to-cell mobile.	cell wall-associated kinase	AtWAK1, PRO25, WAK1
AT1G23000	locus:2017709	AT1G23000		Chr1	8143227	8145174	A. thaliana	Heavy metal transport/detoxification superfamily protein;(source:Araport11)	NULL	Heavy metal transport/detoxification superfamily protein	AtHMP05
AT1G31280	locus:2197545	37469	argonaute 2	Chr1	11181504	11185396	A. thaliana	Argonaute family protein;(source:Araport11)	Encodes Argonaute gene that binds viral siRNAs and is involved in antiviral defense response. Regulates innate immunity.Mutants have increased susceptibility to Potato virus X and tobacco rattle virus.	Argonaute family protein	AGO2, AtAGO2
AT1G59660	locus:2202887	AT1G59660		Chr1	21923986	21929437	A. thaliana	Nucleoporin autopeptidase;(source:Araport11)	Encodes a protein with similarity to mammalian nucleoporin Nup98.Its expression is upregulated in mutants that are NUP deficient. Nucleoportin which redundantly inhibits flowering together with Nup98a through multiple pathways including clock, photoperiod, and age pathways. Gates flowering in a CONSTANS (CO)-independent mode and bypasses the CO checkpoint in photoperiodic signaling and integrated…	Nucleoporin autopeptidase	DRAL, Nup98b
AT1G66430	locus:2028987	AT1G66430		Chr1	24778257	24780742	A. thaliana	pfkB-like carbohydrate kinase family protein;(source:Araport11)	Encodes one of the several Arabidopsis fructokinases. Nomenclature according to Riggs 2017 has been adopted for the family by the community (personal communication, Boernke, Callis, Granot, Boernke, and Smeekens). Important for seed oil accumulation and vascular development.	pfkB-like carbohydrate kinase family protein	FRK3, FRK6
AT1G70250	locus:2020583	AT1G70250		Chr1	26452847	26456305	A. thaliana	receptor serine/threonine kinase;(source:Araport11)	Encodes a Protease inhibitor/seed storage/LTP family protein.	receptor serine/threonine kinase, putative	LTPG32
AT1G76180	locus:2199757	ERD14	EARLY RESPONSE TO DEHYDRATION 14	Chr1	28586663	28587931	A. thaliana	Dehydrin family protein;(source:Araport11)	Encodes a dehydrin protein whose expression is induced early on in response to dehydration stress. This gene's expression to cold occurs in two waves, with early induction occurring within 1 h and secondary induction occurring 5 h after the beginning of cold stress. Expression is also induced in response to ABA but not in response to 2,4-D, BA, and GA3. ERD14 protein is capable of binding Ca2+, e…	Dehydrin family protein	ERD14
AT2G11778	locus:4515102830	AT2G11778		Chr2	4728072	4728239	A. thaliana	transmembrane protein;(source:Araport11)	NULL	NULL
AT2G18193	locus:1005716649	AT2G18193		Chr2	7917413	7919345	A. thaliana	P-loop containing nucleoside triphosphate hydrolases superfamily protein;(source:Araport11)	NULL	P-loop containing nucleoside triphosphate hydrolases superfamily protein
AT2G21640	locus:2049384	AT2G21640		Chr2	9254378	9255743	A. thaliana	marker for oxidative stress response protein;(source:Araport11)	Encodes a protein of unknown function that is a marker for oxidative stress response.Expression in rosette leaves is activated by high concentration of boron.	NULL
AT2G27970	locus:2057825	CKS2	CDK-subunit 2	Chr2	11912151	11913425	A. thaliana	CDK-subunit 2;(source:Araport11)	NULL	CDK-subunit 2	CKS2
AT2G30250	locus:2060805	WRKY25	WRKY DNA-binding protein 25	Chr2	12903208	12905338	A. thaliana	WRKY DNA-binding protein 25;(source:Araport11)	member of WRKY Transcription Factor; Group I. Located in nucleus. Involved in response to various abiotic stresses - especially salt stress.	WRKY DNA-binding protein 25	ATWRKY25, WRKY25
AT2G30362	locus:4010713660	AT2G30362		Chr2	12937012	12939746	A. thaliana	Natural antisense transcript overlaps with AT2G30360;(source:Araport11)	NULL	other RNA
AT2G31320	locus:2042511	PARP1	POLY(ADP-RIBOSE) POLYMERASE 1	Chr2	13353748	13359750	A. thaliana	poly(ADP-ribose) polymerase 2;(source:Araport11)	Encodes a poly(ADP-ribose) polymerase.	poly(ADP-ribose) polymerase 2	PARP1
AT2G38220	locus:2042922	APD3	ABERRANT POLLEN DEVELOPMENT 3	Chr2	16007891	16010932	A. thaliana	RING/U-box superfamily protein;(source:Araport11)	NULL	RING/U-box superfamily protein	APD3
AT2G41100	locus:2063230	TCH3	TOUCH 3	Chr2	17137037	17139700	A. thaliana	Calcium-binding EF hand family protein;(source:Araport11)	encodes a calmodulin-like protein, with six potential calcium binding domains. Calcium binding shown by Ca(2+)-specific shift in electrophoretic mobility. Expression induced by touch and darkness. Expression may also be developmentally controlled. Expression in growing regions of roots, vascular tissue, root/shoot junctions, trichomes, branch points of the shoot, and regions of siliques and flowe…	Calcium-binding EF hand family protein	ATCAL4, CML12, TCH3
AT2G45460	locus:2050867	AT2G45460		Chr2	18736803	18741916	A. thaliana	SMAD/FHA domain-containing protein;(source:Araport11)	NULL	SMAD/FHA domain-containing protein
AT3G01600	locus:2084148	NAC044	NAC domain containing protein 44	Chr3	229075	231517	A. thaliana	NAC domain containing protein 44;(source:Araport11)	NULL	NAC domain containing protein 44	anac044, NAC044
AT3G07800	locus:2077382	TK1a	thymidine kinase 1a	Chr3	2489387	2491180	A. thaliana	Thymidine kinase;(source:Araport11)	Encodes a thymidine kinase that salvages DNA precursors.	Thymidine kinase	AtTK1a, TK1, TK1a
AT3G13080	locus:2090029	ABCC3	ATP-binding cassette C3	Chr3	4195770	4201734	A. thaliana	multidrug resistance-associated protein 3;(source:Araport11)	encodes an ATP-dependent MRP-like ABC transporter able to transport glutathione-conjugates as well as chlorophyll catabolites. The expression of this gene is upregulated by herbicide safeners such as benoxacor and fenclorim.	multidrug resistance-associated protein 3	ABCC3, ATMRP3, MRP3
AT3G22880	locus:2084558	DMC1	DISRUPTION OF MEIOTIC CONTROL 1	Chr3	8097678	8100932	A. thaliana	DNA repair (Rad51) family protein;(source:Araport11)	Expression of the AtDMC1 is restricted to pollen mother cells in anthers and to megaspore mother cells in ovules. Similar to meiosis-specific yeast DMC gene.	DNA repair (Rad51) family protein	ARLIM15, ATDMC1, DMC1
AT3G27060	locus:2092030	TSO2	TSO MEANING 'UGLY' IN CHINESE 2	Chr3	9979841	9981620	A. thaliana	Ferritin/ribonucleotide reductase-like family protein;(source:Araport11)	Encodes one of the 3 ribonucleotide reductase (RNR) small subunit genes. TSO2 transcription occurs predominantly at the S-phase of the cell cycle and its expression pattern is consistent with its role in dNDP biosynthesis during DNA replication in actively dividing cells. Critical for cell cycle progression, DNA damage repair and plant development.	Ferritin/ribonucleotide reductase-like family protein	ATTSO2, TSO2
AT3G27630	locus:2089169	AT3G27630		Chr3	10230892	10231567	A. thaliana	cyclin-dependent kinase inhibitor SMR3-like protein;(source:Araport11)	SMR7 is a member of the SIAMESE-RELATED Cyclin-Dependent Kinase Inhibitor family. It is induced by ROS/oxidative stress.	NULL	SMR7
AT3G29633	locus:4515103160	AT3G29633		Chr3	11452509	11453528	A. thaliana	hypothetical protein;(source:Araport11)	NULL	NULL
AT3G30720	locus:2079466	QQS	QUA-QUINE STARCH	Chr3	12349047	12349933	A. thaliana	qua-quine starch;(source:Araport11)	QQS is an orphan gene that arose recently in the Arabidopsis thaliana lineage. It was first identified in a screen for genes with altered expression pattern in SS3 mutants which make an abundance of starch. Overexpression of QQS in Arabidopsis increases protein content and decreases total starch content. Thus it appears to function to modulate carbon/nitrogen allocation in Arabidopsis. Over expre…	qua-quine starch	DEG6, QQS
AT3G45730	locus:2102699	AT3G45730		Chr3	16789780	16790690	A. thaliana	hypothetical protein;(source:Araport11)	NULL	NULL
AT3G57260	locus:2082543	BGL2	beta-1,3-glucanase 2	Chr3	21188397	21189967	A. thaliana	beta-1,3-glucanase 2;(source:Araport11)	beta 1,3-glucanase	beta-1,3-glucanase 2	AtBG2, AtPR2, BG2, BGL2, GNS2, PR-2, PR2
AT4G02390	locus:2005523	PARP2	poly(ADP-ribose) polymerase 2	Chr4	1049766	1054186	A. thaliana	poly(ADP-ribose) polymerase;(source:Araport11)	Encodes a DNA dependent nuclear poly (ADP-ribose) polymerase (E.C.2.4.2.30), thought to be involved in post-translational modification .	poly(ADP-ribose) polymerase	APP, PARP2, PP
AT4G05475	locus:6530298208	AT4G05475		Chr4	2765962	2767957	A. thaliana	RNI-like superfamily protein;(source:Araport11)	NULL	RNI-like superfamily protein
AT4G21070	locus:2133109	BRCA1	breast cancer susceptibility1	Chr4	11247991	11252757	A. thaliana	breast cancer susceptibility1;(source:Araport11)	Encodes AtBRCA1, an ortholog of the human breast cancer susceptibility gene 1. Contains one N-terminal RING finger, two C-terminal BRCT and the p300/CBP interacting domain. Strongly induced by gamma rays, consistent with a putative role in DNA repair and in cell cycle control.	breast cancer susceptibility1	ATBRCA1, BRCA1
AT4G37490	locus:2126377	CYCB1;1	CYCLIN B1;1	Chr4	17621886	17624308	A. thaliana	CYCLIN B1;(source:Araport11)	Cyclin-dependent protein kinase CYCB1;1. Functions as an effector of growth control at G2/M. Regulated by TCP20.	CYCLIN B1;1	CYC1, CYCB1, CYCB1;1
AT5G03780	locus:2144568	TRFL10	TRF-like 10	Chr5	999102	1001056	A. thaliana	TRF-like 10;(source:Araport11)	Encodes a protein whose sequence is similar to human telomere proteins. This belongs to TRFL family 2, which do not show DNA binding in vitro.	TRF-like 10	TRFL10
AT5G11410	locus:2147977	AT5G11410		Chr5	3638191	3639965	A. thaliana	Protein kinase superfamily protein;(source:Araport11)	Similar to receptor like kinase but does not appear to have kinase activity (psuedokinase). It is involved in HopZ1a effector triggered immunity. Interacts with ZAR1 and ZED1.Localization to membrane is dependent on N-terminal myristoylation domain	Protein kinase superfamily protein	BKN2, SZE2
AT5G20850	locus:2147092	RAD51	RAS associated with diabetes protein 51	Chr5	7070491	7072968	A. thaliana	RAS associated with diabetes protein 51;(source:Araport11)	Encodes a homolog of yeast RAD51. Its mRNA is most abundant in early flower buds and is expressed at high levels in exponentially growing cells in suspension cultures and is induced in response to gamma radiation. Also involved in defense gene transcription during plant immune responses.	RAS associated with diabetes protein 51	ATRAD51, RAD51
AT5G23910	locus:2172873	AT5G23910		Chr5	8068221	8073053	A. thaliana	ATP binding microtubule motor family protein;(source:Araport11)	NULL	ATP binding microtubule motor family protein
AT5G24280	locus:2169799	GMI1	GAMMA-IRRADIATION AND MITOMYCIN C INDUCED 1	Chr5	8251220	8262603	A. thaliana	gamma-irradiation and mitomycin c induced 1;(source:Araport11)	Encodes GMI1, a structural-maintenance-of-chromosomes-hinge domain-containing protein. Involved in somatic homologous recombination.	gamma-irradiation and mitomycin c induced 1	GMI1
AT5G24340	locus:2152871	AT5G24340		Chr5	8297280	8300502	A. thaliana	3-5 exonuclease domain-containing protein;(source:Araport11)	NULL	3'-5' exonuclease domain-containing protein
AT5G35480	locus:2169553	AT5G35480		Chr5	13687847	13689596	A. thaliana	hypothetical protein;(source:Araport11)	NULL	NULL
AT5G35490	locus:2169558	MRU1	MTO 1 RESPONDING UP 1	Chr5	13689817	13690548	A. thaliana	mto 1 responding up 1;(source:Araport11)	Encodes MRU1 (mto 1 responding up). Up-regulated in mto1-1 mutant that over-accumulates soluble methionine. A maternally expressed imprinted gene.	mto 1 responding up 1	ATMRU1, MRU1
AT5G40840	locus:2164501	SYN2		Chr5	16359331	16363878	A. thaliana	Rad21/Rec8-like family protein;(source:Araport11)	Cohesion family protein SYN2 (SYN2). Plays a role in somatic DNA double strand break damage repair.	Rad21/Rec8-like family protein	AtRAD21.1, SYN2
AT5G45840	locus:2152400	AT5G45840		Chr5	18593917	18597907	A. thaliana	Leucine-rich repeat protein kinase family protein;(source:Araport11)	Encodes a leucine-rich-repeat RLK that is localized to the plasma membrane of pollen tubes and functions with MIK1/2 as the male receptor of the pollen tube chemo-attractant LURE1.MDIS1 forms a complex with MIK1/2 and binds LURE1.	Leucine-rich repeat protein kinase family protein	MDIS1
AT5G48720	locus:2156519	XRI1	X-RAY INDUCED TRANSCRIPT 1	Chr5	19758881	19762015	A. thaliana	x-ray induced transcript 1;(source:Araport11)	Encodes XRI1 (X-ray induced 1). Required for post-meiotic stages of pollen development and male and female meiosis. Maybe required for meiotic DNA repair. Inducible by X-ray. Homozygous xri1 mutants are sterile due to extensive chromosome fragmentation.	x-ray induced transcript 1	XRI, XRI1
AT5G49480	locus:2157864	CP1	Ca2 -binding protein 1	Chr5	20070489	20071682	A. thaliana	Ca2+-binding protein 1;(source:Araport11)	AtCP1 encodes a novel Ca2+-binding protein, which shares sequence similarities with calmodulins. The expression of AtCP1 is induced by NaCl. The mRNA is cell-to-cell mobile.	Ca2+-binding protein 1	ATCP1, CP1
AT5G53230	locus:2154212	AT5G53230		Chr5	21598848	21600008	A. thaliana	hypothetical protein (DUF295);(source:Araport11)	NULL	Protein of unknown function (DUF295)	AtDOB6
AT5G55490	locus:2173877	GEX1	gamete expressed protein 1	Chr5	22478712	22481937	A. thaliana	gamete expressed protein 1;(source:Araport11)	Encodes a transmembrane domain containing protein that is expressed in pollen germ cells.	gamete expressed protein 1	ATGEX1, GEX1
AT5G62410	locus:2167973	SMC2	structural maintenance of chromosomes 2	Chr5	25056025	25062670	A. thaliana	structural maintenance of chromosomes 2;(source:Araport11)	SMC2-1 (SMC2)	structural maintenance of chromosomes 2	ATCAP-E1, ATSMC4, SMC2, TTN3
AT5G66140	locus:2156962	PAD2	proteasome alpha subunit D2	Chr5	26437170	26438771	A. thaliana	proteasome alpha subunit D2;(source:Araport11)	Encodes alpha5 subunit of 20S proteosome complex involved in protein degradation.	proteasome alpha subunit D2	PAD2

## Sheet: Group 2
AT1G08260	locus:2199973	TIL1	TILTED 1	Chr1	2588854	2606892	A. thaliana	DNA polymerase epsilon catalytic subunit;(source:Araport11)	Similar to POL2A, DNA polymerase epsilon catalytic subunit. Essential for Arabidopsis growth. Null homozygotes are embryo lethal, partial loss of function alleles show embryo patterning defects such as root pole displacement. Delayed progression through cell cycle results in embryos with smaller numbers of larger cells.	DNA polymerase epsilon catalytic subunit	ABO4, EMB142, EMB2284, EMB529, ESD7, POL2A, TIL1
AT1G13330	locus:2205359	AHP2	Arabidopsis Hop2 homolog	Chr1	4567935	4570598	A. thaliana	Tat-binding protein 1(Tbp-1)-interacting protein (TBPIP);(source:Araport11)	Encodes the Arabidopsis Hop2 homologue. In other species, Hop2 is proposed to be involved in inter-homolog bias in double strand break repair.	Arabidopsis Hop2 homolog	AHP2, HOP2
AT1G30170	locus:2202497	AT1G30170		Chr1	10607888	10609618	A. thaliana	hypothetical protein (DUF295);(source:Araport11)	Hypothetical protein (DUF295) of unknown function.	Protein of unknown function (DUF295)	AtDOA4
AT1G34460	locus:2806635	CYCB1;5	CYCLIN B1;5	Chr1	12595110	12602379	A. thaliana	CYCLIN B1;(source:Araport11)	B1 type cyclin	CYCLIN B1;5	CYC3, CYCB1;5
AT1G36180	locus:2013190	ACC2	acetyl-CoA carboxylase 2	Chr1	13545965	13558600	A. thaliana	acetyl-CoA carboxylase 2;(source:Araport11)	acetyl-CoA carboxylase 2 (ACC2) The mRNA is cell-to-cell mobile.	acetyl-CoA carboxylase 2	ACC2
AT1G36675	locus:504956169	AT1G36675		Chr1	13867568	13869490	A. thaliana	glycine-rich protein;(source:Araport11)	NULL	glycine-rich protein
AT1G51130	locus:2026047	AT1G51130		Chr1	18939194	18941719	A. thaliana	Nse4, component of Smc5/6 DNA repair complex;(source:Araport11)	&#948;-kleisin component of the SMC5/6 complex, possibly involved in synaptonemal complex formation.	Nse4, component of Smc5/6 DNA repair complex	Nse4A
AT1G53490	locus:2024917	HEI10	homolog of human HEI10 ( Enhancer of cell Invasion No.10)	Chr1	19963267	19966952	A. thaliana	RING/U-box superfamily protein;(source:Araport11)	Encodes HEI10, a RING finger-containing protein. HEI10 belongs to a group of proteins well conserved among species known as ZMM. Required for class I crossover formation. The mRNA is cell-to-cell mobile.	RING/U-box superfamily protein	HEI10
AT1G56510	locus:2010738	WRR4	WHITE RUST RESISTANCE 4	Chr1	21167565	21173632	A. thaliana	Disease resistance protein (TIR-NBS-LRR class);(source:Araport11)	TIR-NB-LRR protein that confers resistance to four races of Albugo candida. The mRNA is cell-to-cell mobile.	Disease resistance protein (TIR-NBS-LRR class)	ADR2, WRR4, WRR4A
AT1G59930	locus:2025996	AT1G59930		Chr1	22060924	22061516	A. thaliana	MADS-box family protein;(source:Araport11)	Encodes a maternally expressed imprinted gene.	MADS-box family protein
AT2G17690	locus:2827938	SDC	SUPPRESSOR OF DRM1 DRM2 CMT3	Chr2	7682162	7684083	A. thaliana	ascorbic acid mannose pathway regulator, putative (DUF295);(source:Araport11)	Encodes an F-box domain containing protein that is regulated by non-CG DNA methylation. In drm1 drm2 cmt3 triple mutant background SDC expression is no longer suppressed and plants display abnormal development including curled leaves and reduced stature. A maternally expressed imprinted gene.	F-box family protein with a domain of unknown function (DUF295)	AtFDA13, SDC
AT2G18600	locus:2046303	AT2G18600		Chr2	8073167	8075009	A. thaliana	Ubiquitin-conjugating enzyme family protein;(source:Araport11)	NULL	Ubiquitin-conjugating enzyme family protein
AT2G19910	locus:2052040	AT2G19910		Chr2	8595605	8600931	A. thaliana	RNA-dependent RNA polymerase family protein;(source:Araport11)	NULL	RNA-dependent RNA polymerase family protein
AT2G24970	locus:2047359	AT2G24970		Chr2	10619531	10621307	A. thaliana	spindle/kinetochore-associated protein;(source:Araport11)	NULL	NULL
AT2G34920	locus:2044752	EDA18	embryo sac development arrest 18	Chr2	14728027	14731255	A. thaliana	RING/U-box superfamily protein;(source:Araport11)	NULL	RING/U-box superfamily protein	EDA18
AT2G46610	locus:2039975	RS31a	arginine/serine-rich splicing factor 31a	Chr2	19136566	19138762	A. thaliana	RNA-binding (RRM/RBD/RNP motifs) family protein;(source:Araport11)	Barta et al (2010) have proposed a nomenclature for Serine/Arginine-Rich Protein Splicing Factors (SR proteins): Plant Cell. 2010, 22:2926.	RNA-binding (RRM/RBD/RNP motifs) family protein	At-RS31a, RS31a
AT3G19150	locus:2094118	KRP6	KIP-related protein 6	Chr3	6616330	6617951	A. thaliana	KIP-related protein 6;(source:Araport11)	Kip-related protein (KRP) gene, encodes CDK (cyclin-dependent kinase) inhibitor (CKI), negative regulator of cell division. Binds to D type cyclins. A member of seven KRP genes found in Arabidopsis thaliana. Differential expression patterns for distinct KRPs were revealed by in situ hybridization. KRP6 appears to be targeted for degradation by RHF1a and RHF2a to allow mitotic divisions during gam…	KIP-related protein 6	ACK1, AtKRP6, ICK4, KRP6
AT3G19210	locus:2094083	RAD54	homolog of RAD54	Chr3	6652695	6658988	A. thaliana	DNA repair/recombination protein;(source:Araport11)	Encodes RAD54, a member of the SWI2/SNF2 family of DNA-stimulated ATPases. Functions in DNA repair via homologous recombination.	homolog of RAD54	ATRAD54, CHR25, RAD54
AT3G42860	locus:2078526	AT3G42860		Chr3	14946143	14948228	A. thaliana	zinc knuckle (CCHC-type) family protein;(source:Araport11)	NULL	zinc knuckle (CCHC-type) family protein
AT3G44050	locus:2097184	AT3G44050		Chr3	15818511	15825111	A. thaliana	P-loop containing nucleoside triphosphate hydrolases superfamily protein;(source:Araport11)	Kinesin involved in spindle assembly.	P-loop containing nucleoside triphosphate hydrolases superfamily protein	KINESIN-12E
AT3G52115	locus:1005716561	GR1	gamma response gene 1	Chr3	19326035	19328379	A. thaliana	protein gamma response 1;(source:Araport11)	Induced in response to ionizing radiation, shows basal expression in mitotically active cells and high expression in endoreduplicating cells. May be involved in DNA damage-induced growth arrest. Protein sequence contains a PEST destruction box.	gamma response gene 1	ATCOM1, ATGR1, COM1, GR1
AT3G58270	locus:2085385	AT3G58270		Chr3	21575749	21577845	A. thaliana	phospholipase-like protein (PEARLI 4) with TRAF-like domain protein;(source:Araport11)	NULL	Arabidopsis phospholipase-like protein (PEARLI 4) with TRAF-like domain
AT4G02110	locus:2132198	AT4G02110		Chr4	935006	940328	A. thaliana	transcription coactivator;(source:Araport11)	NULL	transcription coactivators
AT4G04223	locus:4010713867	AT4G04223		Chr4	2036511	2037816	A. thaliana	other_RNA;(source:Araport11)	NULL	other RNA
AT4G19130	locus:2134766	AT4G19130		Chr4	10466407	10469329	A. thaliana	Replication factor-A protein 1-like protein;(source:Araport11)	NULL	Replication factor-A protein 1-related	RPA1E
AT4G21326	locus:505006504	SBT3.12	subtilase 3.12	Chr4	11345872	11349759	A. thaliana	subtilase 3.12;(source:Araport11)	NULL	subtilase 3.12	ATSBT3.12, SBT3.12
AT4G34510	locus:2139579	KCS17	3-ketoacyl-CoA synthase 17	Chr4	16491692	16493762	A. thaliana	3-ketoacyl-CoA synthase 17;(source:Araport11)	Encodes KCS17, a member of the 3-ketoacyl-CoA synthase family involved in the biosynthesis of VLCFA (very long chain fatty acids).	3-ketoacyl-CoA synthase 17	KCS17
AT4G38780	locus:2141791	AT4G38780		Chr4	18101296	18111082	A. thaliana	pre-mRNA-processing-splicing factor-like protein;(source:Araport11)	NULL	Pre-mRNA-processing-splicing factor
AT4G39500	locus:2122506	CYP96A11	cytochrome P450, family 96, subfamily A, polypeptide 11	Chr4	18366900	18368531	A. thaliana	cytochrome P450, family 96, subfamily A, polypeptide 11;(source:Araport11)	NULL	cytochrome P450, family 96, subfamily A, polypeptide 11	CYP96A11
AT5G05180	locus:2156794	AT5G05180		Chr5	1536057	1538614	A. thaliana	myosin heavy chain, striated protein;(source:Araport11)	NULL	NULL
AT5G10140	locus:2184118	FLC	FLOWERING LOCUS C	Chr5	3173382	3179448	A. thaliana	K-box region and MADS-box transcription factor family protein;(source:Araport11)	MADS-box protein encoded by FLOWERING LOCUS C - transcription factor that functions as a repressor of floral transition and contributes to temperature compensation of the circadian clock. Expression is downregulated during cold treatment. Vernalization, FRI and the autonomous pathway all influence the state of FLC chromatin. Both maternal and paternal alleles are reset by vernalization, but their…	K-box region and MADS-box transcription factor family protein	AGL25, FLC, FLF, RSB6
AT5G10760	locus:2183715	AT5G10760		Chr5	3400322	3402389	A. thaliana	Eukaryotic aspartyl protease family protein;(source:Araport11)	NULL	Eukaryotic aspartyl protease family protein	AED1
AT5G14490	locus:2145743	NAC085	NAC domain containing protein 85	Chr5	4670289	4672958	A. thaliana	NAC domain containing protein 85;(source:Araport11)	NULL	NAC domain containing protein 85	anac085, NAC085
AT5G28810	locus:2184221	AT5G28810		Chr5	10823356	10826646	A. thaliana	Ulp1 protease family protein;(source:Araport11)	NULL	Domain of unknown function (DUF1985)
AT5G48020	locus:2162682	AT5G48020		Chr5	19462516	19464971	A. thaliana	2-oxoglutarate (2OG) and Fe(II)-dependent oxygenase superfamily protein;(source:Araport11)	NULL	2-oxoglutarate (2OG) and Fe(II)-dependent oxygenase superfamily protein
AT5G60250	locus:2143995	AT5G60250		Chr5	24252138	24255900	A. thaliana	zinc finger (C3HC4-type RING finger) family protein;(source:Araport11)	NULL	zinc finger (C3HC4-type RING finger) family protein
AT5G61460	locus:2161163	MIM	hypersensitive to MMS, irradiation and MMC	Chr5	24714076	24721970	A. thaliana	P-loop containing nucleoside triphosphate hydrolases superfamily protein;(source:Araport11)	Encodes SMC6B (STRUCTURAL MAINTENANCE OF CHROMOSOMES 6B), a component of the SMC5/6 complex. SMC5/6 complex promotes sister chromatid alignment and homologous recombination after DNA damage.	P-loop containing nucleoside triphosphate hydrolases superfamily protein	ATRAD18, MIM, SMC6B
AT5G66130	locus:2156952	ATRAD17	RADIATION SENSITIVE 17	Chr5	26433964	26437222	A. thaliana	RADIATION SENSITIVE 17;(source:Araport11)	Encodes a homolog to yeast RAD17. Involved in the regulation of DNA damage repair and homologous recombination. Mutant has increased sensitivity to MMS and increased telomere lengths.	RADIATION SENSITIVE 17	ATRAD17, RAD17

## Sheet: Group 3
AT1G27940	locus:2010464	ABCB13	ATP-binding cassette B13	Chr1	9733430	9738236	A. thaliana	P-glycoprotein 13;(source:Araport11)	NULL	P-glycoprotein 13	ABCB13, PGP13
AT3G44970	locus:2075964	AT3G44970		Chr3	16432286	16435124	A. thaliana	Cytochrome P450 superfamily protein;(source:Araport11)	NULL	Cytochrome P450 superfamily protein
AT4G14090	locus:2129381	AT4G14090		Chr4	8122188	8123835	A. thaliana	UDP-Glycosyltransferase superfamily protein;(source:Araport11)	The At4g14090 encodes a anthocyanidin 5-O-glucosyltransferase specifically glucosylating the 5-position of the flavonoid A-ring.	UDP-Glycosyltransferase superfamily protein
AT4G22960	locus:2127223	AT4G22960		Chr4	12030020	12033380	A. thaliana	FAM63A-like protein (DUF544);(source:Araport11)	NULL	Protein of unknown function (DUF544)

## Sheet: Group 4
AT1G08830	locus:2025595	CSD1	copper/zinc superoxide dismutase 1	Chr1	2827060	2829315	A. thaliana	copper/zinc superoxide dismutase 1;(source:Araport11)	Encodes a cytosolic copper/zinc superoxide dismutase CSD1 that can detoxify superoxide radicals. Its expression is affected by miR398-directed mRNA cleavage. Regulated by biotic and abiotic stress. Activation of CSD1 in the cytoplasm involves both a CCS-dependent and -independent pathway.	copper/zinc superoxide dismutase 1	AtSOD1, CSD1, SOD1
AT1G21270	locus:2014912	WAK2	wall-associated kinase 2	Chr1	7444749	7448483	A. thaliana	wall-associated kinase 2;(source:Araport11)	cytoplasmic serine/threonine protein kinase induced by salicylic acid. mutant plants exhibit a loss of cell expansion and dependence on sugars and salts for seedling growth, affecting the expression and activity of vacuolar invertase.	wall-associated kinase 2	WAK2
AT1G27770	locus:2029794	ACA1	autoinhibited Ca2 -ATPase 1	Chr1	9671632	9676307	A. thaliana	autoinhibited Ca2+-ATPase 1;(source:Araport11)	Encodes a chloroplast envelope Ca2+-ATPase with an N-terminal autoinhibitor.	autoinhibited Ca2+-ATPase 1	ACA1, PEA1
AT1G30160	locus:2202502	AT1G30160		Chr1	10606159	10607944	A. thaliana	hypothetical protein (DUF295);(source:Araport11)	NULL	Protein of unknown function (DUF295)	AtDOA3
AT1G35710	locus:2011339	AT1G35710		Chr1	13220471	13224681	A. thaliana	kinase family with leucine-rich repeat domain-containing protein;(source:Araport11)	NULL	Protein kinase family protein with leucine-rich repeat domain
AT1G43910	locus:2037186	AT1G43910		Chr1	16655884	16657686	A. thaliana	P-loop containing nucleoside triphosphate hydrolases superfamily protein;(source:Araport11)	NULL	P-loop containing nucleoside triphosphate hydrolases superfamily protein
AT1G54280	locus:2020038	AT1G54280		Chr1	20262468	20267859	A. thaliana	ATPase E1-E2 type family protein / haloacid dehalogenase-like hydrolase family protein;(source:Araport11)	Encodes a member of the P4 subfamily of P-type ATPases expressed in the pollen plasma membrane. Double mutants with ALA7 display pollen and pollen tube defects.	ATPase E1-E2 type family protein / haloacid dehalogenase-like hydrolase family protein	ALA6
AT1G65500	locus:2034173	AT1G65500		Chr1	24357749	24358732	A. thaliana	transmembrane protein;(source:Araport11)	Secreted peptide which functions in plant growth and pathogen defense.	NULL	STMP6
AT1G74440	locus:2019135	AT1G74440		Chr1	27976502	27980456	A. thaliana	ER membrane protein, putative (DUF962);(source:Araport11)	Similar to MPH1, can complement mph1-1 salt sensitivity phenotype.	Protein of unknown function (DUF962)	MHL
AT1G80840	locus:2025687	WRKY40	WRKY DNA-binding protein 40	Chr1	30383561	30385499	A. thaliana	WRKY DNA-binding protein 40;(source:Araport11)	Pathogen-induced transcription factor. Binds W-box sequences in vitro. Forms protein complexes with itself and with WRKY40 and WRKY60. Coexpression with WRKY18 or WRKY60 made plants more susceptible to both P. syringae and B. cinerea. WRKY18, WRKY40, and WRKY60 have partially redundant roles in response to the hemibiotrophic bacterial pathogen Pseudomonas syringae and the necrotrophic fungal path…	WRKY DNA-binding protein 40	ATWRKY40, WRKY40
AT2G13790	locus:2040461	SERK4	somatic embryogenesis receptor-like kinase 4	Chr2	5741592	5746833	A. thaliana	somatic embryogenesis receptor-like kinase 4;(source:Araport11)	Receptor-like protein kinase that plays a role in myriad processes such as cell death, defense response, stomatal movement,and brassinosteroid signalling.	somatic embryogenesis receptor-like kinase 4	ATSERK4, BAK7, BKK1, SERK4
AT2G14560	locus:2055250	LURP1	LATE UPREGULATED IN RESPONSE TO HYALOPERONOSPORA PARASITICA	Chr2	6213617	6215932	A. thaliana	LURP-one-like protein (DUF567);(source:Araport11)	Encodes LURP1, a member of the LURP cluster (late upregulated in response to Hyaloperonospora parasitica) which exhibits a pronounced upregulation after recognition of the pathogenic oomycte H. parasitica. LURP1 is required for full basal defense to H. parasitica and resistance to this pathogen mediated by the R-proteins RPP4 and RPP5. The mRNA is cell-to-cell mobile.	Protein of unknown function (DUF567)	LURP1
AT2G17040	locus:2827676	NAC036	NAC domain containing protein 36	Chr2	7406911	7408393	A. thaliana	NAC domain containing protein 36;(source:Araport11)	Member of the NAC transcription factor family and more specifically, the ONAC022 subfamily. Involved in leaf and inflorescence stem morphogenesis. The mRNA is cell-to-cell mobile.	NAC domain containing protein 36	anac036, NAC036
AT2G24600	locus:2046628	AT2G24600		Chr2	10452034	10454593	A. thaliana	Ankyrin repeat family protein;(source:Araport11)	NULL	Ankyrin repeat family protein
AT2G31880	locus:2045228	SOBIR1	SUPPRESSOR OF BIR1 1	Chr2	13554870	13556977	A. thaliana	Leucine-rich repeat protein kinase family protein;(source:Araport11)	Encodes a putative leucine rich repeat transmembrane protein that is expressed in response to Pseudomonas syringae. Expression of SRRLK may be required for silencing via lsiRNAs. Regulates cell death and innate immunity.	Leucine-rich repeat protein kinase family protein	EVR, SOBIR1
AT2G34810	locus:2044747	AT2G34810		Chr2	14685170	14687216	A. thaliana	FAD-binding Berberine family protein;(source:Araport11)	NULL	FAD-binding Berberine family protein	AtBBE16
AT2G41090	locus:2063245	AT2G41090		Chr2	17135347	17136999	A. thaliana	Calcium-binding EF-hand family protein;(source:Araport11)	Encodes a cytoplasmic, calcium binding calmodulin variant. CML10 interacts with phosphomannomutase (PMM)in vivo and increases its activity thereby affecting ascorbic acid biosynthesis. Its expression is induced by oxidative and other stress. The mRNA is cell-to-cell mobile.	Calcium-binding EF-hand family protein	CML10
AT2G41410	locus:2040342	AT2G41410		Chr2	17261728	17263017	A. thaliana	Calcium-binding EF-hand family protein;(source:Araport11)	NULL	Calcium-binding EF-hand family protein
AT3G25760	locus:2085999	AOC1	allene oxide cyclase 1	Chr3	9403779	9405338	A. thaliana	allene oxide cyclase 1;(source:Araport11)	encodes allene oxide cyclase. One of four genes in Arabidopsis that encode this enzyme, which catalyzes an essential step in jasmonic acid biosynthesis. Gene expression is induced during senescence, a process that involves jasmonic acid signalling pathway. The mRNA is cell-to-cell mobile.	allene oxide cyclase 1	AOC1, ERD12
AT3G28930	locus:2086987	AIG2	AVRRPT2-INDUCED GENE 2	Chr3	10959641	10961461	A. thaliana	AIG2-like (avirulence induced gene) family protein;(source:Araport11)	avrRpt2-induced gene that exhibits RPS2- and avrRpt2-dependent induction early after infection with Pseudomonas syringae pv maculicola strain ES4326 carrying avrRpt2	AIG2-like (avirulence induced gene) family protein	AIG2
AT3G28940	locus:2087042	AT3G28940		Chr3	10968043	10969858	A. thaliana	AIG2-like (avirulence induced gene) family protein;(source:Araport11)	NULL	AIG2-like (avirulence induced gene) family protein
AT3G43790	locus:2101109	ZIFL2	zinc induced facilitator-like 2	Chr3	15655319	15660126	A. thaliana	zinc induced facilitator-like 2;(source:Araport11)	NULL	zinc induced facilitator-like 2	ZIFL2
AT3G44310	locus:2095690	NIT1	nitrilase 1	Chr3	15986624	15989505	A. thaliana	nitrilase 1;(source:Araport11)	Mutants are resistant to indole-3-acetonitrile (IAN). NIT1 catalyzes the terminal activation step in indole-acetic acid biosynthesis. Predominantly expressed isoform of nitrilase isoenzyme family. Aggregation of NIT1 in cells directly abutting wound sites is one of the earliest events associated with wound and herbicide-induced cell death. The protein undergoes thiolation following treatment with…	nitrilase 1	ATNIT1, NIT1, NITI
AT3G48970	locus:2101343	AT3G48970		Chr3	18152236	18153643	A. thaliana	Heavy metal transport/detoxification superfamily protein;(source:Araport11)	NULL	Heavy metal transport/detoxification superfamily protein	AtHMP29
AT3G50770	locus:2078017	CML41	calmodulin-like 41	Chr3	18873911	18874836	A. thaliana	calmodulin-like 41;(source:Araport11)	NULL	calmodulin-like 41	CML41
AT3G51920	locus:2083700	CAM9	calmodulin 9	Chr3	19267951	19269658	A. thaliana	calmodulin 9;(source:Araport11)	encodes a divergent member of calmodulin, which is an EF-hand family of Ca2+-binding proteins. This gene is expressed in leaves, flowers and siliques. The gene functionally complements yeast calmodulin 1 (CAM1) but only when selected against the plasmid harboring wild-type yeast sequences. Also the protein does not form formed a complex with a basic amphiphilic helical peptide in the presence of …	calmodulin 9	ATCML9, CAM9, CML9
AT3G55005	locus:505006399	TON1B	tonneau 1b	Chr3	20383896	20386452	A. thaliana	tonneau 1b (TON1b);(source:Araport11)	Encodes a protein of unknown function that is involved in cortical microtubule organization. Mutants exhibit abnormal cell growth and patterns of division. TON1B appears to be redundant with TON1A. Encodes a novel protein that is similar to human FOP and OFD1 centrosomal proteins. Localizes to the preprophase band, cytoplasm and cell cortex where it is probably associated with the cortical cytosk…	tonneau 1b (TON1b)	TON1B
AT3G60160	locus:2101452	ABCC9	ATP-binding cassette C9	Chr3	22223264	22229487	A. thaliana	multidrug resistance-associated protein 9;(source:Araport11)	member of MRP subfamily	multidrug resistance-associated protein 9	ABCC9, ATMRP9, MRP9
AT4G03490	locus:2128726	AT4G03490		Chr4	1549176	1554159	A. thaliana	Ankyrin repeat family protein;(source:Araport11)	NULL	Ankyrin repeat family protein
AT4G11521	locus:5019474824	AT4G11521		Chr4	6985517	6986819	A. thaliana	Receptor-like protein kinase-related family protein;(source:Araport11)	NULL	Receptor-like protein kinase-related family protein
AT4G11890	locus:2137065	ARCK1	ABA- AND OSMOTIC-STRESS-INDUCIBLE RECEPTOR-LIKE CYTOSOLIC KINASE1	Chr4	7147865	7149942	A. thaliana	Protein kinase superfamily protein;(source:Araport11)	Encodes a receptor-like cytosolic kinase ARCK1. Negatively controls abscisic acid and osmotic stress signal transduction.	Protein kinase superfamily protein	ARCK1, CRK45
AT4G14770	locus:2130220	TCX2	TESMIN/TSO1-like CXC 2	Chr4	8480634	8484976	A. thaliana	TESMIN/TSO1-like CXC 2;(source:Araport11)	Regulates fate transition and cell Divisions in the stomatal lineage.	TESMIN/TSO1-like CXC 2	ATTCX2, SOL2, TCX2
AT4G23180	locus:2121676	CRK10	cysteine-rich RLK (RECEPTOR-like protein kinase) 10	Chr4	12137995	12140930	A. thaliana	cysteine-rich RLK (RECEPTOR-like protein kinase) 10;(source:Araport11)	Encodes a receptor-like protein kinase. Naming convention from Chen et al 2003 (PMID 14756307) The mRNA is cell-to-cell mobile.	cysteine-rich RLK (RECEPTOR-like protein kinase) 10	CRK10, RLK4
AT4G23220	locus:2121616	CRK14	cysteine-rich RLK (RECEPTOR-like protein kinase) 14	Chr4	12154091	12156881	A. thaliana	cysteine-rich RECEPTOR-like kinase;(source:Araport11)	Encodes a cysteine-rich receptor-like protein kinase.	cysteine-rich RLK (RECEPTOR-like protein kinase) 14	CRK14
AT4G23810	locus:2128514	WRKY53		Chr4	12392370	12393982	A. thaliana	WRKY family transcription factor;(source:Araport11)	member of WRKY Transcription Factor; Group III	WRKY family transcription factor	ATWRKY53, WRKY53
AT5G26170	locus:2179739	WRKY50	WRKY DNA-binding protein 50	Chr5	9146879	9148391	A. thaliana	WRKY DNA-binding protein 50;(source:Araport11)	member of WRKY Transcription Factor; Group II-c. Involved in jasmonic acid inducible defense responses.	WRKY DNA-binding protein 50	ATWRKY50, WRKY50
AT5G51580	locus:2153132	AT5G51580		Chr5	20952442	20953399	A. thaliana	hypothetical protein;(source:Araport11)	NULL	NULL
AT5G52750	locus:2149594	AT5G52750		Chr5	21383979	21385015	A. thaliana	Heavy metal transport/detoxification superfamily protein;(source:Araport11)	NULL	Heavy metal transport/detoxification superfamily protein
AT5G52760	locus:2149614	AT5G52760		Chr5	21386727	21387714	A. thaliana	Copper transport protein family;(source:Araport11)	NULL	Copper transport protein family
AT5G54710	locus:2157553	AT5G54710		Chr5	22227483	22230663	A. thaliana	Ankyrin repeat family protein;(source:Araport11)	NULL	Ankyrin repeat family protein
AT5G54720	locus:2157558	AT5G54720		Chr5	22231448	22232949	A. thaliana	Ankyrin repeat family protein;(source:Araport11)	NULL	Ankyrin repeat family protein
AT5G65360	locus:2168277	AT5G65360		Chr5	26119859	26120581	A. thaliana	Histone superfamily protein;(source:Araport11)	NULL	Histone superfamily protein	H3.1, HTR1
AT5G66120	locus:2156942	AT5G66120		Chr5	26431376	26433900	A. thaliana	3-dehydroquinate synthase;(source:Araport11)	NULL	3-dehydroquinate synthase, putative
AT5G66210	locus:2156947	CPK28	calcium-dependent protein kinase 28	Chr5	26456142	26459654	A. thaliana	calcium-dependent protein kinase 28;(source:Araport11)	Calcium Dependent Protein Kinase. Functions in the BIK1 innate immune response pathway.	calcium-dependent protein kinase 28	CPK28

## Sheet: Group 5
AT2G30360	locus:2065781	SIP4	SOS3-interacting protein 4	1867	Chr2	12936968	12938834	A. thaliana	SOS3-interacting protein 4;(source:Araport11)	Encodes a SOS2-like protein kinase that is a member of the CBL-interacting protein kinase family.Loss of function mutants show a decrease in sensitivity to high pH.Phosphorylates AHA2, a plasma membrane H+ ATPase.This phosphorylation appears to regulate the activity of the proton transporter.	SOS3-interacting protein 4	CIPK11, PKS5, SIP4, SNRK3.22
AT3G58900	locus:2099084	AT3G58900		2061	Chr3	21772813	21774873	A. thaliana	F-box/RNI-like superfamily protein;(source:Araport11)	NULL	F-box/RNI-like superfamily protein
AT5G10340	locus:2142539	AT5G10340		1924	Chr5	3253122	3255045	A. thaliana	F-box family protein;(source:Araport11)	NULL	F-box family protein

## Sheet: Group 6
AT1G12310	locus:2034635	AT1G12310		1581	Chr1	4186653	4188233	A. thaliana	Calcium-binding EF-hand family protein;(source:Araport11)	NULL	Calcium-binding EF-hand family protein
AT1G52040	locus:2034026	MBP1	myrosinase-binding protein 1	2478	Chr1	19350314	19352791	A. thaliana	myrosinase-binding protein 1;(source:Araport11)	Encodes myrosinase-binding protein expressed in flowers.	myrosinase-binding protein 1	ATMBP, MBP1
AT1G52400	locus:2018179	BGLU18	beta glucosidase 18	3423	Chr1	19514989	19518411	A. thaliana	beta glucosidase 18;(source:Araport11)	encodes a member of glycosyl hydrolase family 1, located in inducible ER bodies which were formed after wounding, required in inducible ER body formation The mRNA is cell-to-cell mobile.	beta glucosidase 18	ATBG1, BGL1, BGLU18
AT1G58225	locus:1005716722	AT1G58225		1151	Chr1	21564111	21565261	A. thaliana	hypothetical protein;(source:Araport11)	NULL	NULL
AT1G66040	locus:2013800	VIM4	VARIANT IN METHYLATION 4	3021	Chr1	24583740	24586760	A. thaliana	Zinc finger (C3HC4-type RING finger) family protein;(source:Araport11)	predicted to encode a protein with an N-terminal PHD domain and two RING domains surrounding an SRA domain. Attempts to isolate ORTH4/VIM4 cDNA through RT-PCR were unsuccessful and analysis of the expression of this gene is difficult since it shares 99% nucleotide identity with ORTH5/VIM2.	Zinc finger (C3HC4-type RING finger) family protein	ORTH4, VIM4
AT1G76540	locus:2011761	CDKB2;1	cyclin-dependent kinase B2;1	2223	Chr1	28720328	28722550	A. thaliana	cyclin-dependent kinase B2;(source:Araport11)	Encodes a cyclin-dependent protein kinase involved in regulation of the G2/M transition of the mitotic cell cycle. Specifically binds to the cyclin CYCD4;1, expressed in shoot meristem, young leaves and vascular tissue during the G2/M phase. Required for proper organization of the shoot apical meristem and for hormone signaling.	cyclin-dependent kinase B2;1	CDKB2;1
AT1G79820	locus:2017899	SGB1	SUPPRESSOR OF G PROTEIN BETA1	5375	Chr1	30022260	30027634	A. thaliana	Major facilitator superfamily protein;(source:Araport11)	NULL	Major facilitator superfamily protein	SGB1
AT2G31870	locus:2045243	TEJ	Sanskrit for 'bright'	3984	Chr2	13549861	13553844	A. thaliana	Poly (ADP-ribose) glycohydrolase (PARG);(source:Araport11)	The gene encodes a poly(ADPribose) glycohydrolase (PARG1). Mutant analysis suggests that PARG1 plays a role in abiotic stress responses and DNA repair. Loss of function mutants accumulate poly(ADPribose) and have increased cell death when treated with bleomycin.	Poly (ADP-ribose) glycohydrolase (PARG)	atPARG1, PARG1, TEJ
AT2G39650	locus:2039757	AT2G39650		1765	Chr2	16527730	16529494	A. thaliana	cruciferin (DUF506);(source:Araport11)	DUF506 gene family member	Protein of unknown function (DUF506)
AT2G46180	locus:2062984	GC4	golgin candidate 4	4141	Chr2	18967269	18971409	A. thaliana	golgin Putative 4;(source:Araport11)	This gene is predicted to encode a protein that functions as a Golgi apparatus structural component known as a golgin in mammals and yeast. A fluorescently-tagged version of GC4 co-localizes with Golgi markers, and this localization appears to be replicated using the C-terminal (169 aa) portion of the protein.	golgin candidate 4	GC4
AT3G04110	locus:2102975	GLR1.1	glutamate receptor 1.1	3269	Chr3	1077236	1080504	A. thaliana	glutamate receptor 1.1;(source:Araport11)	putative glutamate receptor (GLR1.1). Contains a functional cation - permeable pore domain. Involved in cellular cation homeostasis.	glutamate receptor 1.1	ATGLR1.1, GLR1, GLR1.1
AT3G30841	locus:2829676	AT3G30841		2174	Chr3	12591378	12593551	A. thaliana	Cofactor-independent phosphoglycerate mutase;(source:Araport11)	NULL	Cofactor-independent phosphoglycerate mutase
AT3G43920	locus:2097139	DCL3	dicer-like 3	7473	Chr3	15753387	15760859	A. thaliana	dicer-like 3;(source:Araport11)	Encodes a ribonuclease III family protein that is required for endogenous RDR2-dependent siRNA (but not miRNA) formation.	dicer-like 3	ATDCL3, DCL3
AT3G51260	locus:2080833	PAD1	20S proteasome alpha subunit PAD1	2209	Chr3	19030926	19033134	A. thaliana	20S proteasome alpha subunit PAD1;(source:Araport11)	20S proteosomal alpha subunits. Interacts with SnRK, SKP1/ASK1 during proteasomal binding of an SCF ubiquitin ligase.	20S proteasome alpha subunit PAD1	PAD1
AT3G63480	locus:2087378	AT3G63480		3202	Chr3	23440887	23444088	A. thaliana	ATP binding microtubule motor family protein;(source:Araport11)	Encodes a protein with sequence similarity to rice kinesin protein. Homozygous loss of function mutations have reduced seed set due to defects in megagametogenesis and reduced pollen viability.	ATP binding microtubule motor family protein	AtKin-1, AtPSS1, Kin-1
AT4G15830	locus:2130814	AT4G15830		1501	Chr4	8995113	8996613	A. thaliana	ARM repeat superfamily protein;(source:Araport11)	NULL	ARM repeat superfamily protein
AT4G23130	locus:2121611	CRK5	cysteine-rich RLK (RECEPTOR-like protein kinase) 5	2730	Chr4	12117491	12120220	A. thaliana	cysteine-rich RLK (RECEPTOR-like protein kinase) 5;(source:Araport11)	Encodes a receptor-like protein kinase. Naming convention from Chen et al 2003 (PMID 14756307)	cysteine-rich RLK (RECEPTOR-like protein kinase) 5	CRK5, RLK6
AT4G23600	locus:2128459	CORI3	CORONATINE INDUCED 1	2834	Chr4	12310379	12313212	A. thaliana	Tyrosine transaminase family protein;(source:Araport11)	Encodes cystine lyase which is expected to be involved in amino acid metabolism, providing the plant with cysteine and the generation of precursors of ethylene biosynthesis. mRNA levels are elevated in response to wounding.	Tyrosine transaminase family protein	CORI3, JR2
AT4G31540	locus:2125229	EXO70G1	exocyst subunit exo70 family protein G1	3080	Chr4	15284385	15287464	A. thaliana	exocyst subunit exo70 family protein G1;(source:Araport11)	A member of EXO70 gene family, putative exocyst subunits, conserved in land plants. Arabidopsis thaliana contains 23 putative EXO70 genes, which can be classified into eight clusters on the phylogenetic tree.	exocyst subunit exo70 family protein G1	ATEXO70G1, EXO70G1
AT5G19550	locus:2180826	ASP2	aspartate aminotransferase 2	4001	Chr5	6597971	6601971	A. thaliana	aspartate aminotransferase 2;(source:Araport11)	Nitrogen metabolism. Major cytosolic isoenzyme controlling aspartate biosynthesis in the light. The mRNA is cell-to-cell mobile.	aspartate aminotransferase 2	AAT2, ASP2
AT5G22010	locus:504956441	RFC1	replication factor C1	7114	Chr5	7280321	7287434	A. thaliana	replication factor C1;(source:Araport11)	Encodes RFC1, the largest subunit of replication factor C. Mediates genomic stability and transcriptional gene silencing.	replication factor C1	AtRFC1, RFC1
AT5G27030	locus:2148568	TPR3	TOPLESS-related 3	6848	Chr5	9508718	9515565	A. thaliana	TOPLESS-related 3;(source:Araport11)	TOPLESS family member involved in the negative regulation of SNC1-dependent phenotypes.	TOPLESS-related 3	TPR3
AT5G51740	locus:2165356	AT5G51740		2381	Chr5	21016841	21019221	A. thaliana	Peptidase family M48 family protein;(source:Araport11)	Mitochondrial ATP-independent protease. Important for maintenance of proper function of the oxphos system.	Peptidase family M48 family protein	Oma1
AT5G59730	locus:2174279	EXO70H7	exocyst subunit exo70 family protein H7	2296	Chr5	24063875	24066170	A. thaliana	exocyst subunit exo70 family protein H7;(source:Araport11)	A member of EXO70 gene family, putative exocyst subunits, conserved in land plants. Arabidopsis thaliana contains 23 putative EXO70 genes, which can be classified into eight clusters on the phylogenetic tree. The mRNA is cell-to-cell mobile.	exocyst subunit exo70 family protein H7	ATEXO70H7, EXO70H7
