# Supplementary material for: Diurnal control of H3K27me1 deposition shapes expression of a subset of cell cycle and DNA damage response genes
Source: Plant J. 2024 Nov 1;120(6):2325–36. doi: 10.1111/tpj.17114 (PMC11658180; doi:10.1111/tpj.17114)
Supplement: Supplementary file 4 — Table S3. List of primers used in this study. [file TPJ-120-2325-s003.xlsx]

## Sheet: Hoja1
Primers used for qPCR analysis
Primer name	Sequence
ATXR5 FW	AGAGAAAGGTGGGATGCAGGTG
ATXR5 RV	TACCACAACGAGAGGAGGGCATTC
ATXR6 FW	GCAAGAAAATGATGGACCTCGGTG
ATXR6 RV	TCCGCCTCTACTGTGAACCCTTC
BRCA1 FW	CATGTGCCTTTTGTCAGTGTTC
BRCA1 RV	TGGAGCCCATTCAGCACAGTTT
RAD51 FW	GCTAGTTCCTCTGGGGTTCA
RAD51 RV	GGAACCAGTTTCAATACCTCCT
PARP2 FW	ATGCTACTCTGGCACGGTTCAC
PARP2 RV	AGGAGGAGCTATTCGCAGACCTTG
KU80 FW	TCCTGCGATGCGTAGTGTTCTC
KU80 RV	AGCAAGCTCGTTTCCAGTTTCTTC
TEJ FW	AATGGCTTGCTGCTTCCCAGAC
TEJ RV	TTCGGAGTGCCTCTACTCCAAAGG
TOC1 FV	TTAGGTCCACCAACCCACAGAGAG
TOC1 RV	AGGAGCAGTAGCAACAGACCACTC
CCA1 FW	TCGAAAGACGGGAAGTGGAACG
CCA1 RV	GTCGATCTTCATTGGCCATCTCAG
Primers used for ChIP-qPCR analysis
Primer name	Sequence
BRCA1 FW	GTGAGCTCCATATCAAGCAGTTC
BRCA1 RV	CTTCTCTTCAACTGTGAGCCCTG
RAD51 FW	TACAGGTTGGCGTTGAGGAAAG
RAD51 RV	CAAACATGGCGAGCTTATCACTT
PARP2 FW	TATGAGACACCAAGCAGGTCTG
PARP2 RV	CAAAGTAAACCCCTTTTCCAAACAT
